# Supplementary material for: Mechanical Exfoliation of Expanded Graphite to Graphene-Based Materials and Modification with Palladium Nanoparticles for Hydrogen Storage
Source: Nanomaterials (Basel). 2023 Sep 19;13(18):2588. doi: 10.3390/nano13182588 (PMC10534434; doi:10.3390/nano13182588)
Supplement: Supplementary file 1 [file nanomaterials-13-02588-s001.zip]

Archive with 1 entries (1 files):
- nanomaterials-2593629-supplementary.pdf
